# Supplementary material for: A Predictive Model Has Identified Tick-Borne Encephalitis High-Risk Areas in Regions Where No Cases Were Reported Previously, Poland, 1999–2012
Source: Int J Environ Res Public Health. 2018 Apr 4;15(4):677. doi: 10.3390/ijerph15040677 (PMC5923719; doi:10.3390/ijerph15040677)
Supplement: Supplementary file 1 [file ijerph-15-00677-s001.zip]

Archive with 14 entries (12 files):
- ijerph-281680-supplementary/
- ijerph-281680-supplementary/Supplementary file 1.docx
- ijerph-281680-supplementary/Supplementary file 2.docx
- ijerph-281680-supplementary/Supplementary file 3.docx
- ijerph-281680-supplementary/Supplementary file 4.docx
- ijerph-281680-supplementary/Supplementary file 5.docx
- ijerph-281680-supplementary/Supplementary file 6.docx
- ijerph-281680-supplementary/__MACOSX/
- ijerph-281680-supplementary/__MACOSX/._Supplementary_Table_S3_24mar.docx
- ijerph-281680-supplementary/__MACOSX/._Supplementary_Table_S5_24mar.docx
- ijerph-281680-supplementary/__MACOSX/._Supplementary_Text_S1_24mar.docx
- ijerph-281680-supplementary/__MACOSX/._Supplementary_Text_S2_24mar.docx
- ijerph-281680-supplementary/__MACOSX/._Supplementary_Text_S4_24mar.docx
- ijerph-281680-supplementary/__MACOSX/._Supplementary_Text_S6_24mar.docx
